# Supplementary material for: Sociodemographic and Health-Related Factors Associated with Severity of Cognitive Impairment in Elderly Patients Hospital-ized in a Geriatric Clinic
Source: Brain Sci. 2021 Jan 29;11(2):170. doi: 10.3390/brainsci11020170 (PMC7911827; doi:10.3390/brainsci11020170)
Supplement: Supplementary file 1 [file brainsci-11-00170-s001.xlsx]

## Sheet: dataset
ID	Age	Sex	BMI	Education	Residence	Household status	Marital status	Severity of CI	Depression	Anxiety disorders	Funcional status	Hypertension	Diabetes	Atrial fibrillation	Ischemic heart disease	Heart failure	Obesity	Hypercholesterolemia	Myocardial infarction	Stroke	Vascular brain injury	Atherosclerosis	Number of comorbidities	Vit. D deficiency	Vit. B12 deficiency	Folic acid deficiency
1	85	1	28.84	2	1	1	0	3	1	0	0	1	0	0	0	0	1	1	0	0	0	1	5	2	1	0
2	85	1	17.26	2	1	1	0	3	1	0	0	0	0	0	0	0	0	0	0	0	0	0	1	0	0	1
3	70	1	20.42	1	1	0	0	3	0	0	0	0	0	0	0	0	0	0	0	0	1	0	2	1	0	0
4	81	1	24.55	2	1	1	1	3	0	0	0	1	0	0	1	0	0	1	0	1	1	1	6	1	1	0
5	81	1	22.68	2	1	1	1	3	1	0	0	1	1	0	0	0	0	0	0	0	0	0	4	0	0	1
6	83	1	32.89	2	1	0	0	3	1	1	1	1	0	0	0	0	1	1	0	1	1	1	8	2	1	1
7	72	0	27.81	2	1	1	1	2	0	1	0	1	0	1	0	0	0	1	1	1	0	0	6	0	0	0
8	81	1	27.56	3	1	1	1	1	1	1	0	1	0	0	0	0	0	1	0	1	1	1	7	2	0	0
9	79	1	26.81	1	1	0	0	4	1	0	1	1	0	0	0	0	0	0	0	0	1	0	3	2	0	1
10	90	1	24.65	4	2	1	0	5	1	0	1	0	0	0	0	0	0	0	0	0	1	1	4	2	0	1
11	80	1	23.01	4	2	1	0	5	0	0	1	0	0	0	0	0	0	0	0	0	0	0	1	2	1	1
12	81	1	27.48	1	1	1	1	2	0	0	0	0	0	0	0	0	0	0	0	0	1	0	1	0	1	1
13	86	0	27.64	3	1	1	1	3	0	0	0	1	1	0	1	0	0	1	0	1	1	1	8	2	0	0
14	84	1	20.2	4	2	1	0	3	1	0	0	1	0	0	0	0	0	1	0	0	0	1	4	1	0	0
15	75	1	34.32	4	2	0	0	4	0	0	1	1	1	1	0	1	1	1	0	1	1	0	8	2	0	1
16	93	1	30.41	4	1	1	0	3	0	0	1	1	0	1	1	0	1	1	1	1	1	1	10	2	0	0
17	83	0	28.73	2	1	1	1	2	0	0	0	1	1	0	1	0	0	1	0	0	0	0	4	2	0	0
18	82	0	24.62	3	2	1	1	4	1	0	1	1	0	0	0	0	0	1	1	1	1	1	7	2	0	1
19	85	1	24.66	2	1	0	0	3	0	0	0	1	1	0	1	0	0	0	0	1	0	1	6	2	1	1
20	63	1	28.84	3	1	0	0	2	0	0	0	0	0	0	0	0	0	0	0	0	0	0	0	2	0	0
21	88	0	27.92	2	1	1	0	4	1	0	1	1	1	1	0	1	0	1	1	0	1	1	9	2	1	0
22	91	0	23.67	4	1	0	0	4	0	0	1	0	1	0	0	0	0	1	0	1	0	1	4	2	0	0
23	81	1	33.06	4	1	0	0	3	0	0	1	1	0	0	0	1	1	1	0	0	1	1	6	2	1	1
24	73	1	24.65	4	2	1	0	3	1	0	0	0	1	0	0	0	0	1	0	0	0	0	3	0	0	1
25	95	1	18.27	2	2	1	0	3	0	0	1	0	0	1	0	0	0	0	0	0	0	0	1	0	0	0
26	77	1	21.88	4	1	1	1	3	0	1	0	1	0	1	0	0	0	1	0	0	0	0	4	2	0	0
27	77	1	26.08	2	1	0	0	2	0	0	0	1	0	0	0	0	0	0	0	0	0	0	1	1	0	0
28	73	1	34.58	4	1	0	0	2	0	0	0	1	1	0	0	0	1	1	0	0	0	1	6	1	0	0
29	83	0	29.83	2	1	1	1	2	0	1	1	1	1	0	1	0	0	1	0	0	0	0	6	2	0	0
30	83	1	18.61	4	1	0	0	5	0	0	1	0	0	0	0	0	0	0	0	0	0	0	0	2	1	1
31	86	1	18.13	2	1	1	0	3	1	0	1	1	1	0	0	1	0	1	0	0	0	1	7	2	1	1
32	73	1	31.2	3	1	0	0	1	1	1	0	1	1	0	0	0	1	1	0	0	0	0	7	2	0	1
33	70	1	24.61	2	1	1	1	2	1	1	0	1	0	0	0	0	0	1	0	0	0	0	4	2	0	1
34	82	1	24.34	4	2	1	0	4	0	0	0	1	1	0	0	0	0	1	0	0	1	0	5	2	0	0
35	69	1	25.48	2	1	0	0	1	1	1	0	0	0	0	0	0	0	1	0	0	1	0	5	0	0	0
36	83	0	28.07	3	1	0	0	3	1	0	1	1	1	0	0	0	0	0	0	0	1	0	5	2	0	0
37	88	1	23.53	4	2	0	0	3	0	0	0	1	0	0	0	0	0	0	0	0	0	1	3	2	0	1
38	88	1	22.91	1	1	0	0	3	1	1	1	1	1	1	0	1	0	0	1	0	1	0	8	1	0	1
39	78	1	42.46	4	1	1	0	3	1	0	1	1	1	1	0	0	1	0	0	0	0	0	6	2	0	0
40	82	0	24.07	1	1	0	0	1	0	0	0	1	0	0	1	0	0	1	0	0	0	1	4	1	0	0
41	89	1	37.41	2	2	1	0	3	0	0	1	1	1	0	0	0	1	1	0	0	0	1	6	0	0	0
42	77	0	36.73	1	1	1	1	2	0	0	0	1	0	1	0	1	1	1	0	0	0	0	6	2	1	1
43	74	1	32.27	4	1	1	1	2	0	0	1	1	1	1	1	1	1	1	0	0	0	1	9	1	1	1
44	76	1	21.72	3	1	1	1	2	1	1	0	1	0	1	1	0	0	1	0	0	0	0	7	2	0	0
45	77	1	23.56	4	1	0	0	2	0	1	0	1	0	0	0	0	0	0	0	0	0	0	3	0	0	1
46	87	1	28.73	2	1	1	0	2	1	0	1	1	0	0	0	0	0	0	0	0	0	0	3	2	0	0
47	64	1	39.51	3	2	1	1	1	0	0	0	0	0	0	0	0	1	1	0	0	0	0	2	2	1	0
48	90	1	33.2	2	1	0	0	3	0	0	0	1	0	0	1	0	1	1	0	0	1	0	6	2	0	1
49	84	1	32.52	2	1	1	1	2	0	0	1	1	1	0	0	0	1	1	0	0	0	0	4	0	0	0
50	86	1	26.85	2	1	1	1	4	0	0	0	1	0	0	0	0	0	1	0	0	0	1	4	0	0	0
51	84	1	33.61	2	1	1	0	2	0	0	0	1	0	0	1	0	1	0	0	0	0	1	5	0	0	0
52	68	1	36.92	3	1	1	1	2	0	0	0	1	0	0	0	0	1	0	0	0	0	0	3	2	0	0
53	79	1	30.12	3	2	1	0	4	0	0	1	1	1	0	0	0	1	0	1	0	0	0	4	0	0	1
54	74	0	30.74	2	1	1	1	3	0	0	0	1	1	0	0	0	1	1	0	1	1	1	8	2	0	0
55	79	1	27.52	4	2	1	0	3	1	0	1	1	1	0	1	0	0	1	0	0	1	1	8	1	1	1
56	76	1	27.34	3	1	1	0	4	1	0	1	1	1	0	1	0	0	1	0	0	1	0	7	1	0	0
57	87	0	31.27	2	1	0	0	3	0	0	0	1	0	0	1	0	1	0	0	0	1	0	4	2	0	0
58	83	1	32.85	4	1	1	0	3	1	0	0	0	0	0	0	0	1	1	0	0	0	1	5	1	0	0
59	86	0	26.45	4	1	0	0	1	0	0	1	0	1	1	0	1	0	0	0	0	0	0	3	2	0	0
60	81	1	14.69	4	1	1	1	4	0	0	1	1	0	0	0	0	0	0	0	0	1	0	3	2	1	1
61	86	1	30.4	1	1	0	0	2	0	1	1	1	0	1	1	0	1	0	0	1	1	1	9	0	1	1
62	80	0	23.71	2	1	1	1	4	0	0	0	1	1	0	0	0	0	0	0	0	1	0	4	1	1	0
63	79	0	23.51	3	1	1	0	4	1	1	1	1	1	1	1	1	0	1	1	1	1	1	12	0	0	0
64	74	1	23.88	3	1	1	0	4	0	0	1	1	0	0	0	0	0	0	0	0	1	0	3	2	1	0
65	72	1	33.23	3	1	1	0	2	0	0	0	1	1	0	0	0	1	1	0	0	1	0	6	1	0	0
66	75	1	26.05	1	1	1	1	3	1	0	0	1	0	0	1	0	0	1	0	0	1	0	5	2	0	0
67	81	0	22.14	3	2	1	1	2	0	0	0	0	0	1	1	1	0	1	0	0	0	1	5	1	0	0
68	81	0	24.79	4	1	0	0	3	1	0	0	1	1	1	0	0	0	1	0	0	1	1	8	0	0	0
69	82	0	25.1	3	1	1	1	2	1	1	0	1	0	0	0	0	0	0	0	0	0	1	5	2	0	0
70	62	0	27.77	3	1	1	1	1	0	0	0	0	0	0	0	0	0	0	0	0	0	0	1	2	1	1
71	71	0	14.27	4	1	1	1	2	0	0	1	0	0	0	1	0	0	1	1	0	0	1	5	2	0	1
72	76	1	29	1	1	0	0	1	1	1	0	1	1	0	0	0	0	0	0	0	0	0	4	2	0	1
73	78	1	36.52	4	2	0	0	3	0	0	1	1	1	0	1	1	1	1	0	0	0	0	6	2	0	1
74	75	1	19.89	3	1	1	0	1	0	0	1	0	0	1	0	0	0	0	0	1	1	1	5	0	1	1
75	69	1	36.4	4	1	1	1	2	1	1	0	1	1	0	1	0	1	1	1	0	0	0	8	1	0	0
76	89	0	28.92	2	1	1	1	4	0	0	1	1	0	0	0	0	0	1	0	0	0	1	3	1	0	0
77	73	1	25.78	1	1	0	0	4	0	0	0	0	0	0	0	0	0	1	0	0	1	0	2	1	0	0
78	68	0	34.45	1	2	1	1	2	0	0	0	1	1	0	1	0	1	1	0	0	1	1	8	1	0	1
79	65	1	32.68	2	2	1	1	2	1	0	0	1	1	0	1	0	1	1	0	1	1	1	10	0	1	0
80	80	1	22.23	4	1	0	0	3	0	0	1	1	0	0	0	0	0	1	0	0	0	0	3	0	0	0
81	80	1	22.04	3	1	1	1	1	1	1	0	0	0	1	1	1	0	1	0	0	0	0	6	2	0	0
82	88	0	26.61	2	1	1	1	2	0	0	0	1	0	0	0	0	0	1	0	0	0	1	4	2	0	1
83	82	0	31.02	4	1	0	0	4	0	0	0	1	1	0	0	0	1	1	0	1	1	1	7	1	0	0
84	78	1	27.09	2	1	1	1	5	0	0	0	1	1	1	0	0	0	0	0	0	0	0	3	1	0	0
85	88	1	27.06	2	1	0	0	4	1	1	1	1	0	0	1	0	0	1	1	0	1	0	8	0	0	0
86	79	0	25.18	2	1	0	0	2	0	0	0	1	0	0	1	0	0	1	0	0	0	1	4	2	0	0
87	68	0	34.75	1	1	1	1	1	0	0	0	1	1	0	0	0	1	1	0	1	0	1	7	1	0	1
88	60	1	28.12	2	1	1	1	2	0	0	0	0	0	0	0	0	0	0	0	0	0	0	1	1	0	0
89	62	0	28.38	1	1	1	1	1	0	0	0	0	0	0	0	0	0	1	0	0	0	1	3	0	0	0
90	77	0	38.28	2	2	1	1	4	1	0	1	1	1	0	1	0	1	0	1	1	1	1	10	1	0	0
91	86	1	23.98	4	1	0	0	4	0	0	0	1	0	0	0	0	0	0	0	0	1	0	2	1	1	1
92	74	1	21.46	2	1	0	0	4	1	1	0	0	0	1	0	0	0	1	1	0	0	1	6	1	0	0
93	71	1	35.56	4	2	1	1	4	0	0	1	1	1	0	0	1	1	0	0	1	1	1	7	1	0	1
94	76	0	30.8	2	2	1	1	4	0	0	0	1	1	0	0	0	1	0	0	0	0	1	4	0	1	1
95	86	1	27.89	2	1	0	0	2	1	0	1	1	0	1	1	0	0	1	0	0	0	0	5	2	0	0
96	92	0	23.03	2	1	0	0	2	1	0	1	1	1	0	1	1	0	1	1	1	1	1	11	1	0	1
97	84	1	31.01	4	2	1	0	1	0	0	0	1	0	1	0	0	0	0	0	0	0	0	2	2	0	1
98	70	0	25.54	2	1	0	0	1	1	1	1	1	1	0	0	0	0	0	0	0	1	0	6	0	0	1
99	74	1	30.86	2	1	0	0	2	0	1	0	1	0	0	0	0	1	0	0	0	0	0	4	1	1	1
100	76	1	23.56	3	2	1	0	2	1	0	1	0	0	0	0	0	0	0	0	0	1	0	3	1	0	1
101	67	1	27.34	2	1	1	1	3	0	0	0	1	0	0	0	0	0	0	0	0	1	1	3	1	0	0
102	71	0	28.47	1	1	1	1	1	1	0	0	1	0	0	0	0	0	1	0	1	1	0	6	1	0	1
103	87	1	32.86	2	1	0	0	4	1	0	1	0	0	1	0	0	1	0	0	0	1	0	4	2	0	1
104	76	0	26.04	3	1	1	1	3	0	1	0	1	0	1	0	0	0	0	0	0	1	1	6	0	0	0
105	85	1	25.53	4	1	0	0	4	0	0	1	1	1	1	0	0	0	0	0	0	0	0	3	2	0	1
106	79	1	32.03	4	2	1	0	1	0	0	0	1	0	0	0	0	0	0	0	0	0	0	1	0	0	0
107	84	1	22.37	3	1	0	0	3	0	0	1	1	0	0	0	0	0	1	0	1	1	1	5	2	0	0
108	73	0	33.75	4	1	1	1	3	1	1	0	0	0	0	0	0	1	0	0	0	1	1	6	2	1	1
109	78	0	21.63	2	2	1	1	2	0	0	0	1	0	0	0	0	0	1	0	0	0	0	3	2	0	1
110	70	1	23.95	2	2	1	1	1	0	1	0	1	0	0	0	0	0	1	0	0	0	0	3	1	0	0
111	80	0	22.31	4	2	1	1	2	0	0	1	1	0	0	1	1	0	1	1	0	0	0	5	2	0	1
112	82	1	22.86	2	1	1	0	4	0	0	0	0	0	0	0	0	0	0	0	1	1	0	2	2	0	1
113	82	0	31.01	2	1	1	1	1	0	0	0	1	0	0	1	0	1	0	0	0	0	1	5	2	0	0
114	86	1	25.89	2	1	1	1	2	0	0	0	1	1	0	0	0	0	0	0	0	0	1	3	0	0	1
115	85	1	18.61	2	1	0	0	3	0	0	0	1	0	1	0	0	0	0	0	1	0	0	3	0	0	1
116	77	1	38.54	2	1	0	0	2	0	0	0	1	1	0	0	0	1	1	0	0	0	1	6	0	0	0
117	67	0	40.61	3	1	1	1	2	0	0	0	1	1	0	0	0	1	1	0	0	0	1	5	1	0	0
118	89	1	22.73	4	1	1	1	3	0	0	0	0	0	0	0	0	0	0	0	0	1	1	3	0	0	0
119	84	0	26.18	3	2	0	0	2	1	1	1	1	0	0	0	0	0	0	0	1	0	1	5	2	0	0
120	83	1	25.36	2	1	1	0	4	0	0	0	1	0	0	0	0	0	0	0	0	1	1	4	0	0	0
121	64	1	31.1	2	1	0	0	1	1	1	1	1	0	0	0	0	0	0	0	0	0	0	3	1	0	1
122	93	1	26.58	4	1	1	0	2	1	1	0	1	1	0	1	1	0	1	1	0	0	1	9	1	0	1
123	79	1	37.95	2	1	1	1	1	1	1	1	1	1	0	0	0	1	0	0	1	0	1	8	2	0	0
124	81	0	26.45	2	1	1	1	2	0	0	0	1	0	0	0	1	0	1	0	0	0	1	4	2	0	1
125	87	0	25.34	4	2	0	0	2	0	0	0	1	0	0	1	0	0	0	0	0	0	1	4	2	1	1
126	83	0	23.66	3	1	1	1	1	0	0	0	1	0	0	0	0	0	0	0	0	0	0	1	0	0	0
127	85	1	37.95	4	1	1	0	4	0	0	1	1	1	1	0	1	1	1	1	0	1	0	9	2	0	1
128	91	1	35.42	2	1	0	0	3	0	0	1	1	0	1	0	1	1	1	0	1	1	1	8	2	0	0
129	90	1	29.33	2	2	1	0	2	0	0	0	1	0	0	0	0	0	0	0	0	0	0	1	2	0	0
130	72	0	34.78	3	2	1	0	3	0	0	0	1	1	0	0	0	1	1	0	0	1	1	6	2	1	1
131	76	1	30.11	2	2	0	0	1	0	0	0	1	1	0	1	1	1	1	0	0	1	1	9	1	0	0
132	81	1	25.54	4	2	1	0	2	1	1	0	0	0	0	0	0	0	0	0	0	0	0	3	0	0	1
133	88	1	24.56	2	1	1	0	2	0	0	1	1	1	1	0	0	0	0	0	1	1	1	7	2	0	1
134	78	1	32.67	4	1	0	0	2	1	1	0	1	0	0	0	0	0	0	0	0	0	0	4	1	0	1
135	86	1	29.05	2	1	0	0	2	1	1	0	1	0	0	0	0	0	0	0	0	0	1	5	2	0	0
136	88	1	23.12	1	1	0	0	5	1	1	1	0	0	0	0	0	0	0	0	0	1	0	3	0	0	0
137	85	1	25.38	2	1	0	0	1	0	0	0	1	0	1	0	0	0	1	0	0	0	0	3	2	1	0
138	84	0	26.55	3	2	1	1	4	0	0	1	0	0	0	0	0	0	0	0	0	1	0	2	1	1	0
139	80	1	24.91	1	1	1	1	2	1	1	1	1	0	0	0	0	0	0	0	0	0	1	5	0	0	0
140	80	1	29.02	1	1	1	1	2	1	1	0	1	1	0	0	0	0	1	0	0	1	1	8	2	0	0
141	80	0	30.06	1	1	1	1	2	0	0	0	1	1	1	1	0	1	1	0	0	0	0	7	1	0	0
142	89	1	23.34	2	1	0	0	3	1	1	1	1	0	0	0	0	0	0	0	0	1	0	4	2	0	0
143	76	1	21.12	1	2	1	1	2	0	0	0	1	0	0	0	0	0	0	1	0	0	0	2	0	0	0
144	90	0	21.22	1	1	1	0	4	0	0	1	1	1	1	0	0	0	0	0	0	1	0	4	2	1	0
145	72	1	27.94	2	2	1	1	3	0	0	0	1	1	1	1	0	0	1	0	0	1	0	7	0	0	0
146	80	0	27.34	2	2	1	1	2	0	0	0	1	0	1	1	0	0	1	1	0	0	1	6	2	0	0
147	86	0	24.58	4	1	0	0	2	0	0	0	0	1	0	0	0	0	0	0	0	0	0	1	2	0	1
148	87	1	23.59	2	2	0	0	1	1	1	1	1	0	1	0	0	0	0	0	0	1	0	6	0	0	0
149	81	1	26.81	4	1	1	1	2	1	0	0	1	0	1	1	0	0	0	1	1	1	1	8	2	0	0
150	73	1	33.28	4	1	0	0	2	0	0	0	1	1	0	0	0	1	1	0	0	0	1	6	1	0	0
151	77	1	21.88	4	1	1	1	3	0	1	0	1	0	1	0	0	0	1	0	0	0	0	4	2	0	1
152	77	1	26.08	2	1	0	0	2	0	0	0	1	0	0	0	0	0	0	0	0	0	0	1	1	0	0
153	73	1	34.58	4	1	0	0	2	0	0	0	1	1	0	0	0	0	0	0	0	0	1	4	1	0	1
154	83	0	29.83	2	1	1	1	2	0	1	1	1	1	0	1	0	0	0	0	0	0	0	4	2	0	0
155	83	1	24.01	4	1	0	0	2	0	0	0	0	0	0	1	0	0	1	0	0	1	1	5	2	1	0
156	62	1	30.02	2	1	0	0	1	0	0	0	0	0	0	0	0	1	1	0	0	0	0	3	2	0	1
157	89	1	21.04	2	1	0	0	2	1	0	0	1	1	0	0	0	0	0	0	0	0	0	3	2	1	1
158	89	0	21.71	2	1	1	1	3	0	0	0	0	1	1	0	1	0	1	0	0	1	0	6	0	0	0
159	70	1	24.88	2	1	0	0	1	0	0	0	0	0	0	0	0	0	0	0	0	0	0	0	1	0	0
160	87	1	31.44	4	2	0	0	2	1	1	1	1	0	0	0	0	1	1	0	0	0	0	5	2	0	0
161	77	1	24.8	2	1	1	1	3	0	0	0	1	0	0	0	0	0	0	0	0	1	0	2	2	0	0
162	88	1	23.61	1	1	0	0	3	1	0	1	1	0	1	1	1	0	0	0	0	0	0	6	2	0	0
163	86	0	20.68	4	1	1	1	5	1	0	1	1	0	1	1	0	0	0	1	1	0	0	6	2	0	1
164	83	1	23.27	4	1	0	0	3	0	0	0	1	0	1	0	0	0	1	0	0	0	1	5	1	0	0
165	69	1	31.97	4	2	1	0	2	1	1	0	1	1	0	0	0	1	1	0	0	0	1	8	1	0	0
166	73	1	29.94	1	1	1	1	1	1	1	0	1	1	0	1	0	0	0	0	1	1	1	9	1	0	0
167	79	0	21.87	3	1	1	1	2	0	0	0	0	0	0	0	0	0	0	0	1	0	0	1	1	0	0
168	82	1	38.21	2	1	0	0	2	0	0	0	1	1	0	0	0	1	0	0	0	0	1	5	2	0	0
169	94	1	28.36	4	1	1	0	2	1	1	1	1	0	0	0	0	0	1	0	0	0	0	4	1	0	0
170	80	0	29.75	2	1	1	1	3	0	0	0	1	0	0	1	0	0	1	0	0	0	0	4	2	1	1
171	82	1	40.83	1	1	0	0	2	1	0	1	1	1	0	1	0	1	1	1	0	0	1	8	2	0	0
172	69	0	32.1	3	2	1	1	1	0	0	0	1	1	0	0	1	0	0	0	0	0	1	5	2	1	0
173	76	1	29.82	2	1	0	0	2	1	1	1	1	1	0	1	1	0	1	0	0	0	0	8	2	0	0
174	72	0	22.68	2	1	1	0	5	0	0	0	0	0	0	0	0	0	0	0	0	1	0	1	2	0	1
175	83	1	33.05	2	1	1	1	2	1	0	1	1	1	0	0	0	1	1	0	0	0	0	6	1	0	0
176	79	1	25.27	3	1	1	0	4	0	0	0	1	1	1	0	1	0	1	0	0	1	1	7	2	0	0
177	82	0	25.1	1	1	1	1	4	1	0	1	1	1	0	0	0	0	0	0	0	1	0	4	1	0	0
178	71	0	23.82	2	1	1	1	2	0	1	1	1	0	0	0	0	0	0	1	1	0	1	5	2	1	1
179	84	0	31.39	1	1	1	1	3	1	0	1	1	1	1	0	1	1	1	0	0	1	1	9	2	0	0
180	79	1	30.73	2	2	1	0	2	1	0	1	1	0	1	0	0	1	0	0	0	0	0	5	2	0	1
181	91	1	24.82	2	1	0	0	3	1	0	1	1	0	0	0	0	0	1	0	0	0	0	3	2	0	1
182	89	1	30.78	2	1	1	0	4	0	0	1	0	1	0	0	0	1	0	0	0	0	1	4	1	0	1
183	84	1	25.49	4	1	1	0	5	0	0	1	1	0	0	1	1	0	0	0	0	1	1	6	2	0	0
184	82	1	30	4	1	1	0	2	0	0	0	1	1	0	0	0	1	0	0	0	0	0	3	0	0	1
185	77	1	23.05	2	1	0	0	2	0	0	1	1	1	1	1	1	0	1	1	0	0	1	9	2	0	1
186	61	1	20.94	1	1	1	1	2	1	1	0	0	0	0	0	0	0	0	0	0	1	0	4	0	0	0
187	73	0	25.86	2	1	1	1	2	0	0	0	1	1	0	0	0	0	1	0	0	0	1	4	1	0	0
188	80	1	33.77	2	1	1	0	2	0	0	0	1	0	0	0	0	1	1	0	0	0	1	5	1	0	0
189	81	1	30.66	3	1	0	0	3	1	1	0	1	1	0	0	0	1	0	0	1	1	0	8	0	1	0
190	83	1	26.98	3	1	1	0	5	1	0	0	0	0	0	1	1	0	1	0	0	0	1	5	1	0	1
191	90	1	41.76	2	1	0	0	4	0	0	1	1	0	0	0	1	1	1	0	0	0	1	5	0	0	0
192	88	1	16.66	2	1	1	0	3	1	0	0	0	0	0	0	0	0	0	0	0	0	1	3	0	0	0
193	70	1	37.97	1	2	1	1	3	0	0	1	1	1	0	1	1	1	1	0	1	1	0	9	0	0	0
194	81	1	22.57	1	1	1	1	3	1	0	0	1	1	0	0	0	0	1	1	0	1	1	7	2	0	0
195	87	1	25.48	2	1	0	0	2	1	0	0	1	1	0	0	1	0	1	0	0	0	0	5	2	0	1
196	86	1	40.9	2	1	0	0	2	1	1	1	1	0	1	1	1	1	0	0	0	0	0	8	1	0	1
197	74	1	27.83	1	1	0	0	1	1	0	1	1	1	0	0	0	0	0	0	0	0	1	5	2	0	0
198	78	1	22.07	4	1	0	0	3	1	0	0	1	0	0	0	0	0	1	0	0	1	0	4	1	0	0
199	86	1	19.53	3	1	1	1	3	1	1	1	0	0	0	0	0	0	0	0	0	0	1	4	1	0	1
200	86	0	23.52	3	1	1	1	4	0	0	1	0	0	0	0	0	0	0	0	0	0	1	1	2	0	0
201	62	1	29.67	2	1	1	1	2	0	0	0	0	0	0	0	0	0	0	0	0	0	0	1	1	0	0
202	74	1	34.41	4	2	1	0	2	1	0	1	1	0	0	0	0	1	0	0	0	0	1	5	2	0	0
203	94	1	23.31	4	1	0	0	2	0	0	1	1	0	0	0	0	0	0	0	0	1	0	3	0	0	0
204	82	1	24.46	2	1	1	0	1	0	0	0	1	1	0	1	0	0	0	0	0	0	1	4	2	0	0
205	87	0	24.23	4	1	1	0	1	1	0	0	1	0	0	1	0	0	0	1	1	1	1	8	2	0	1
206	89	1	26.41	4	1	0	0	4	0	0	0	1	0	0	1	0	0	0	1	0	0	1	5	0	0	1
207	83	1	29.27	2	1	0	0	2	1	1	0	1	0	0	0	0	0	0	0	0	1	0	5	2	0	0
208	83	0	29.94	3	1	1	1	4	0	0	0	1	1	0	1	1	0	0	0	1	0	1	6	0	0	0
209	78	1	35.2	3	1	1	0	1	1	0	1	1	0	0	0	0	1	1	0	0	1	1	7	2	0	1
210	85	1	16.92	4	1	0	0	5	0	0	0	0	0	1	0	0	0	0	0	0	1	0	2	1	1	0
211	82	1	23.73	2	1	0	0	1	1	1	0	1	0	0	0	0	0	0	0	0	0	0	4	0	0	0
212	67	1	27.97	1	1	1	1	1	1	1	0	1	0	0	0	0	0	1	0	0	1	1	6	0	0	0
213	83	1	20.8	4	1	1	1	3	1	0	1	1	0	0	0	0	0	0	0	0	1	0	3	0	0	0
214	69	1	37.73	2	2	1	1	2	1	1	0	1	0	0	0	0	1	0	0	0	0	0	5	1	0	0
215	81	0	24.91	3	1	1	1	2	0	0	0	1	0	0	0	0	0	1	0	0	0	0	3	2	1	1
216	76	0	26.73	3	2	1	1	2	0	0	0	0	0	0	0	0	0	0	0	0	0	0	1	1	0	0
217	66	1	24.24	1	1	1	1	1	0	0	0	1	1	0	0	0	0	1	0	0	0	1	4	0	0	0
218	79	0	35.2	2	1	1	1	3	0	0	1	1	0	1	1	1	1	1	0	0	1	1	8	0	0	0
219	72	1	27.16	4	1	1	1	1	0	0	0	0	0	0	0	0	0	0	0	0	0	0	1	0	0	0
220	87	1	28.91	4	1	1	0	2	0	0	1	1	0	0	0	0	0	1	0	0	0	0	3	0	1	0
221	84	0	32.6	3	2	1	1	3	0	0	0	1	1	0	0	0	1	1	0	0	0	1	5	1	0	0
222	85	1	27.89	4	1	1	0	5	0	0	1	1	0	0	0	0	0	0	0	0	0	1	3	2	0	0
223	86	1	28.4	4	1	0	0	3	1	0	0	1	0	0	0	0	0	0	0	0	1	1	4	2	1	1
224	89	1	18.42	2	1	1	0	5	0	0	1	1	0	1	0	0	0	0	0	0	1	0	3	0	0	0
225	63	1	43.66	3	2	1	1	2	1	0	0	1	1	0	0	0	1	1	0	0	0	1	6	0	0	0
226	84	1	28.72	4	2	0	0	3	0	0	1	1	1	0	0	0	0	0	1	0	1	1	6	2	0	0
227	70	1	32.05	2	1	1	1	2	1	0	0	1	1	0	1	0	1	1	0	0	1	1	9	1	0	0
228	85	1	31.78	2	1	0	0	1	0	0	0	1	1	0	0	1	1	1	0	0	0	1	7	2	0	0
229	79	1	34.15	2	1	1	1	2	1	1	1	1	1	0	1	1	1	1	0	1	0	1	11	0	1	1
230	85	1	25.81	4	1	1	0	4	1	1	0	1	0	0	0	0	0	0	0	0	0	1	5	2	0	0
231	81	1	41.79	3	1	1	1	4	0	0	1	1	0	1	0	0	1	1	0	0	0	1	6	0	0	0
232	87	0	27.52	3	1	1	1	3	0	0	0	1	0	0	1	0	0	1	1	1	1	1	8	2	0	0
233	83	1	22.13	2	1	0	0	4	1	1	0	1	0	0	0	0	0	0	0	0	1	0	5	2	0	0
234	78	1	29.38	3	1	1	1	4	0	0	0	1	0	0	1	1	0	1	0	1	1	0	7	1	0	1
235	88	1	26.53	2	1	0	0	3	1	0	1	0	1	0	0	0	0	0	0	0	0	0	3	2	0	0
236	84	1	37.17	2	1	0	0	1	0	0	0	1	1	0	1	0	1	1	0	0	0	1	7	2	0	0
237	69	0	34.61	2	1	1	1	1	0	0	0	1	1	0	0	1	1	1	0	0	0	0	6	2	1	0
238	73	1	33.82	2	1	1	0	2	1	1	0	1	1	0	1	0	1	1	0	0	0	0	8	0	1	0
239	86	1	27.83	4	1	0	0	3	0	0	0	0	0	0	0	0	0	0	0	0	0	0	1	2	0	0
240	91	1	21.5	2	1	0	0	5	0	0	1	1	0	1	0	0	0	1	0	0	1	0	5	2	1	0
241	85	1	25.53	2	1	1	0	2	0	0	0	1	0	0	1	0	0	1	0	0	0	0	4	2	0	1
242	83	1	31.06	4	2	1	1	4	0	0	1	1	1	1	0	1	1	1	0	1	1	1	9	0	0	0
243	82	0	32.45	1	1	1	0	2	0	0	0	1	1	0	0	0	1	1	0	1	0	1	7	2	0	0
244	87	0	26.75	1	1	1	1	2	0	0	0	1	0	0	1	0	0	1	0	0	0	1	4	2	0	0
245	90	1	24.98	4	2	0	0	4	1	0	1	1	0	0	0	0	0	0	0	0	1	1	5	1	0	1
246	85	0	27.85	3	1	0	0	2	1	0	0	1	1	0	1	0	0	0	1	1	0	0	7	1	0	0
247	84	0	24.22	4	1	1	0	5	0	0	1	1	1	0	1	0	0	0	0	0	0	0	4	2	0	0
248	94	1	29.74	4	1	0	0	2	1	0	1	1	0	1	0	0	0	1	0	1	1	1	7	2	0	1
249	71	1	24.35	1	1	1	1	2	0	0	0	0	0	0	0	0	0	0	0	0	0	0	1	1	0	0
250	85	1	28.67	4	1	0	0	3	1	0	1	1	1	1	1	1	0	0	0	1	0	1	9	1	0	1
251	89	1	25.59	3	2	1	0	3	0	0	1	1	0	0	1	0	0	1	0	0	0	1	4	2	0	1
252	94	1	20.83	2	1	1	0	4	0	0	1	0	0	0	0	0	0	0	0	0	0	1	1	2	0	1
253	87	1	23.51	2	1	1	0	2	0	0	0	1	0	1	1	1	0	1	1	1	0	1	8	2	1	1
254	82	1	26.58	2	1	1	0	1	0	0	0	0	1	0	0	0	0	0	0	0	0	0	2	2	1	1
255	89	0	31.57	1	1	1	1	2	0	1	0	1	0	1	0	0	1	1	0	0	0	0	5	2	0	0
256	86	0	26.37	1	1	1	1	4	0	0	0	1	0	1	0	1	0	1	0	0	0	0	4	2	1	0
257	90	1	34.7	4	1	1	0	4	0	0	1	1	0	1	0	0	1	0	0	0	1	1	5	0	0	0
258	84	0	23.59	2	1	1	1	3	0	0	1	1	0	0	1	0	0	1	0	0	0	0	4	1	0	0
259	80	1	25.3	2	1	1	0	1	0	0	1	1	0	0	0	0	0	0	0	0	1	1	4	1	0	0
260	90	0	27	4	2	0	0	3	0	0	0	1	0	1	0	0	0	1	0	0	0	1	5	0	0	1
261	82	1	38.72	2	1	0	0	1	0	0	0	1	0	0	0	0	1	1	0	0	0	0	4	1	0	0
262	84	1	30.46	2	1	0	0	1	1	0	0	1	0	0	1	0	1	1	0	0	0	0	6	1	0	0
263	87	0	38.71	3	1	1	1	3	1	0	1	0	1	1	1	0	1	1	1	0	1	0	8	2	0	1
264	81	1	23.23	4	2	1	0	5	0	0	0	1	1	0	0	0	0	1	0	0	1	1	6	0	0	0
265	72	1	25.17	2	1	0	0	2	0	0	0	1	0	0	1	0	0	0	1	0	0	0	4	1	0	0
266	83	0	22.6	2	1	1	1	1	0	0	0	0	0	0	1	0	0	0	0	0	1	0	2	2	1	1
267	82	1	27.47	2	1	0	0	1	1	1	0	1	0	0	0	0	0	0	0	0	0	0	4	2	0	1
268	86	1	29.9	2	1	1	0	4	0	1	1	1	0	1	0	1	0	1	0	0	0	1	7	2	0	1
269	87	1	21.5	4	1	1	0	3	1	0	0	1	0	0	1	0	0	1	0	0	0	0	4	0	1	0
270	62	0	22.73	3	2	1	1	1	0	0	0	0	0	0	0	0	0	1	0	0	0	1	3	2	1	0
271	75	1	19.23	2	1	0	0	4	0	0	0	0	0	0	0	0	0	1	0	0	1	1	3	1	0	0
272	63	1	27.75	1	2	1	1	2	0	0	0	0	0	0	0	0	0	0	0	0	0	0	1	0	1	0
273	65	0	35.22	2	2	1	1	2	0	0	0	1	0	0	1	0	1	1	0	0	0	1	6	1	1	0
274	90	1	11.56	4	1	0	0	4	0	0	1	0	0	0	0	0	0	0	0	0	0	0	0	2	0	1
275	83	1	34.08	2	1	0	0	2	1	1	1	1	0	0	0	1	1	0	0	0	0	0	6	2	0	1
276	89	1	32.89	4	1	1	1	2	1	0	0	1	1	0	0	0	1	1	0	0	0	0	5	2	1	0
277	87	1	32.74	4	1	2	0	4	1	0	1	0	1	1	0	0	1	0	1	1	1	0	7	2	0	0
278	79	0	20.94	4	1	1	1	3	1	0	0	1	0	0	0	0	0	0	0	0	0	1	4	1	0	0
279	78	1	38.37	2	1	1	0	2	0	0	1	1	0	1	0	1	1	1	0	0	0	0	5	1	0	0
280	85	1	23.8	4	1	0	0	3	0	0	0	1	0	0	0	0	0	1	0	0	0	1	4	1	1	1
281	82	1	16.59	2	1	1	1	5	1	0	1	1	0	1	0	0	0	0	0	1	1	0	5	2	0	0
282	81	1	25.28	1	1	1	1	4	1	0	0	1	1	0	0	0	0	1	1	0	0	0	5	2	0	0
283	88	1	24.44	4	1	0	0	3	1	1	0	1	0	0	0	1	0	1	0	0	0	0	5	0	1	0
284	74	1	21.72	3	1	1	0	4	1	0	0	0	1	0	0	0	0	1	0	1	1	1	7	1	1	1
285	63	1	21.49	4	1	0	0	1	0	1	0	0	0	0	0	0	0	0	0	0	0	0	2	1	1	0
286	88	1	23.87	2	1	0	0	1	1	0	1	1	1	1	1	1	0	0	0	0	0	0	6	2	1	1
287	83	1	22.6	2	2	1	0	5	0	0	1	1	1	0	0	0	0	0	0	0	1	0	3	1	0	1
288	86	1	33.76	2	1	0	0	3	1	1	0	1	1	1	0	1	1	1	0	0	0	1	10	0	0	0
289	86	0	27.12	3	1	1	0	5	0	0	1	1	1	1	0	1	0	1	0	1	0	0	7	1	0	1
290	81	0	23.03	3	1	1	1	4	0	0	0	0	1	0	0	0	0	0	0	0	0	0	1	1	0	0
291	76	1	17.66	2	1	1	1	4	0	0	1	0	0	0	0	0	0	0	0	0	1	0	2	2	0	1
292	85	1	23.85	2	1	0	0	4	0	0	1	0	0	0	0	0	0	0	0	0	1	0	2	2	1	1
293	65	0	26.87	3	1	1	1	2	0	0	0	1	0	0	1	0	0	1	1	0	0	1	6	0	0	0
294	86	0	32.03	3	1	1	0	4	0	0	1	1	0	0	1	1	1	1	1	0	1	0	8	0	0	1
295	76	1	32.89	4	1	0	0	2	1	0	0	0	0	0	0	0	1	1	0	0	0	1	5	0	0	1
296	76	1	38.76	4	1	0	0	2	1	1	0	1	0	1	0	0	1	0	0	0	0	1	7	1	0	1
297	87	1	30.33	2	1	1	0	2	1	0	1	1	0	1	0	0	1	0	0	0	0	1	6	1	0	1
298	95	1	22.51	4	1	1	0	5	0	0	1	1	1	0	0	0	0	0	0	1	0	1	4	1	0	1
299	79	1	31.59	2	1	1	1	1	1	1	1	1	0	0	0	0	1	1	0	0	0	0	6	2	1	0
300	82	0	21.8	4	1	1	1	4	0	0	1	0	0	0	0	0	0	0	0	0	1	0	1	1	1	1
301	71	1	22.53	1	1	1	1	1	1	1	0	0	0	0	0	0	0	0	0	0	1	0	3	1	1	0
302	74	1	23.19	3	2	1	1	3	1	1	0	1	0	1	0	1	0	1	0	0	0	1	7	0	0	1
303	81	1	34.4	2	1	0	0	3	0	0	0	1	1	0	0	1	1	1	0	1	1	1	8	2	1	0
304	67	1	31.11	2	1	1	0	2	0	0	0	1	0	0	0	1	1	1	0	0	0	0	4	2	0	1
305	90	1	20.69	4	1	1	0	2	1	1	0	1	0	0	1	0	0	1	0	1	1	0	7	1	1	0
306	88	1	23.24	4	1	0	0	4	0	0	1	0	0	0	0	0	0	0	0	0	1	1	3	1	0	0
307	91	1	37.78	1	1	0	0	3	1	1	1	1	0	1	0	1	1	1	0	1	1	1	11	1	1	0
308	64	1	21.13	2	1	0	0	4	0	0	0	1	0	0	0	0	0	0	0	0	1	0	3	1	1	1
309	88	1	28.57	4	1	0	0	5	1	0	1	1	0	0	0	0	0	0	0	0	1	1	5	2	1	1
310	86	1	28.96	3	1	0	0	5	0	0	0	1	1	0	1	0	0	1	0	0	0	1	6	2	1	0
311	86	1	31.39	2	1	1	1	5	0	0	1	1	1	0	0	0	1	0	0	0	1	1	5	2	0	1
312	89	1	28.1	1	1	1	1	2	0	0	0	1	0	0	1	0	0	1	1	0	0	1	5	1	0	0
313	67	0	28.12	3	1	1	1	1	0	0	0	1	0	0	0	0	0	0	0	0	0	0	1	2	1	0
314	91	1	28.8	3	1	0	0	4	0	0	1	0	0	0	0	1	0	0	0	0	0	0	2	2	1	1
315	80	1	29.02	1	1	1	1	3	1	0	1	1	0	0	0	0	0	0	0	0	0	1	4	1	0	0
316	84	1	19.36	4	1	0	0	3	0	0	0	0	0	0	0	0	0	0	0	0	0	0	0	2	1	1
317	87	1	17.65	2	1	2	0	5	0	0	1	0	0	0	0	0	0	0	0	0	0	1	1	2	1	1
318	83	1	30.49	2	1	1	0	4	1	0	0	1	1	0	0	0	1	1	0	0	0	1	7	2	1	1
319	81	1	22.68	2	1	1	1	3	1	0	0	1	1	0	0	0	0	0	0	0	0	0	3	0	0	1
320	81	1	24.55	2	1	1	1	3	0	0	0	1	0	0	1	0	0	0	0	1	1	1	6	1	1	0
321	79	1	20.42	1	1	0	0	3	0	0	0	0	0	0	0	0	0	0	0	0	1	0	2	1	0	0
322	85	1	17.26	2	1	0	0	3	1	0	0	0	0	0	0	0	0	0	0	0	0	0	1	0	0	1
323	85	1	28.84	2	1	1	0	4	0	0	0	1	0	0	0	0	0	1	0	0	0	1	4	2	1	0

## Sheet: notes
Notes:
ID - identifier
Age - age
Sex - sex: 0 - male; 1 - female
BMI - body mass index
Education - education level: 1 - tertiary; 2 - secondary; 3 - vocational; 4 - primary
Residence - place of residence: 1 - urban; 2 - rural
Household status - patients lives: 0 - alone; 1 - with family; 2 - in a nursing home
Marital status: 0 - single/widowed; 1 - married
Severity of CI: 1 - none; 2 - mild cognitive impairment; 3 - mild dementia; 4 - moderate dementia; 5 - severe dementia
Depression, Anxiety disorders, …, Folic acid deficiency: 0 - no; 1 - yes
Vit. D deficiency: 0 -no, 1 - yes, moderate, 2 - yes, severe
Functional status - independent walking: 0 - yes; 1 - no
Number of comorbidities: number of comorbidities
